# Supplementary material for: The interplay between gut microbiota, short-chain fatty acids, and implications for host health and disease
Source: Gut Microbes. 2024 Sep 16;16(1):2393270. doi: 10.1080/19490976.2024.2393270 (PMC11407412; doi:10.1080/19490976.2024.2393270)
Supplement: Supplemental Material [file KGMI_A_2393270_SM1727.zip]

Archive with 1 entries (1 files):
- Supplemental_Information_Butyrate_paper.docx
